# Supplementary material for: Evaluation of Reference Gene Stability in Goat Skeletal Muscle Satellite Cells during Proliferation and Differentiation Phases
Source: Animals (Basel). 2024 Aug 26;14(17):2479. doi: 10.3390/ani14172479 (PMC11394193; doi:10.3390/ani14172479)
Supplement: Supplementary file 1 [file animals-14-02479-s001.zip › Supplementary Table S1.xlsx]

## Sheet: Sheet1
Gene symbol	Accession No.	Sequences (5 '-3 ')	Product length (bp)	Tm (℃)	Slope	Efficiency (%)	R2
HSPA9	XM_005682995.3	F：GCGAGCAGCAGATTGTGATT	284	55.7	-3.587	0.9	0.996
		R：CTGCCTTATGTTTTCGCCCG
DDOST	XM_005677030.3	F：ATGTGGAGACCATCAGTGCC	294	63.3	-3.529	0.92	0.996
		R：AAGGATTGTCAGGGTCAGCC
RPL5	XM_005678097.3	F: AGTCGAGGTGACTGGTGATG	172	53.9	-3.466	0.943	0.999
		R: CCGTTTGGTACTGTGAGGGA
CAPNS1	XM_005692515.3	F: CGAAGCATGGTGGCTGTAATG	242	55.7	-3.479	0.938	0.997
		R: TCCATGTTCCCTCCCTCATCT
YBX1	XM_018042673.1	F: GGAGTTTGATGTTGTTGAAGG	274	60	-3.236	1.037	0.997
		R: TCTCCGCATGTAGTAAGGT
EEF1G	XM_005699776.3	F：CCGTACTTTTGGGATCACTT	285	59.4	-3.531	0.92	0.982
		R: TAGTTTCCGCCATGTGTATG
RPS15A	XM_005697526.3	F: CTCAAGAGTATCAACAATGCC	105	56.3	-3.571	0.905	0.989
		R: ACCATGCTTCATCATCACTG
RPL14	XM_018067105.1	F: GTGGGCCAAGAAGATTGAAGC	245	56.3	-3.517	0.925	0.998
		R: GAGCCTTCTTACCCTCAGTGG
GAPDH	XM_005680968.3	F：GCAAGTTCCACGGCACAG	249	59	-3.558	0.91	0.996
		R：GGTTCACGCCCATCACAA
ACTB	XM_018039831.1	F：GCGGCATTCACGAAACTAC	245	64.5	-3.559	0.91	0.999
		R：CTGGAAGGTGGACAGCGAGG
