# Supplementary material for: Evaluation of Reference Gene Stability in Goat Skeletal Muscle Satellite Cells during Proliferation and Differentiation Phases
Source: Animals (Basel). 2024 Aug 26;14(17):2479. doi: 10.3390/ani14172479 (PMC11394193; doi:10.3390/ani14172479)
Supplement: Supplementary file 1 [file animals-14-02479-s001.zip › Supplementary Table S2.xlsx]

## Sheet: Sheet1
Sample Name	Concentration (ng/µL)	OD260/280	RIN value
GM1-1	56.802	1.99	8.3
GM1-1	58.133	2.02	8.2
GM1-1	58.403	2.06	8.2
GM2-1	93.734	2.05	8.5
GM2-2	97.264	2.04	8.6
GM2-3	98.989	2.02	8.4
GM3-1	69.956	2	8.3
GM3-2	71.555	2.01	8.7
GM3-3	71.261	2.02	8.5
DM1-1-1	187.464	2.01	9.0
DM1-1-2	190.095	2.01	9.2
DM1-1-3	195.724	2.01	9.4
DM1-2-1	206.808	2.04	8.9
DM1-2-2	216.071	2.04	8.8
DM1-2-3	219.431	2.06	9.2
DM1-3-1	199.82	2.03	9.1
DM1-3-2	203.814	2.03	9.2
DM1-3-3	208.679	2.05	9.4
DM5-1-1	267.985	2.01	8.9
DM5-1-2	274.376	2.03	8.8
DM5-1-3	280.781	2.05	9.1
DM5-2-1	235.672	2.03	9.2
DM5-2-2	239.373	2.03	9.2
DM5-2-3	245.489	2.04	9.4
DM5-3-1	449.148	2.04	9.3
DM5-3-2	455.927	2.05	9.2
DM5-3-3	469.778	2.05	9.4
